# Supplementary material for: Melanoma–Keratinocyte Crosstalk Participates in Melanoma Progression with Mechanisms Partially Overlapping with Those of Cancer-Associated Fibroblasts
Source: Int J Mol Sci. 2025 Aug 15;26(16):7901. doi: 10.3390/ijms26167901 (PMC12386853; doi:10.3390/ijms26167901)
Supplement: Supplementary file 1 [file ijms-26-07901-s001.zip]

Archive with 1 entries (1 files):
- ijms-3782709-supplementary.pdf
